# Supplementary material for: Electronic Structure and d-Band Center Control Engineering over Ni-Doped CoP3 Nanowall Arrays for Boosting Hydrogen Production
Source: Nanomaterials (Basel). 2021 Jun 17;11(6):1595. doi: 10.3390/nano11061595 (PMC8233895; doi:10.3390/nano11061595)
Supplement: Supplementary file 1 [file nanomaterials-11-01595-s001.zip]

Archive with 1 entries (1 files):
- nanomaterials-1237877-supplementary.pdf
